# Supplementary material for: Relationship between vertical facial morphology and dental arch measurements in class II malocclusion: a retrospective study
Source: PeerJ. 2023 Sep 5;11:e16031. doi: 10.7717/peerj.16031 (PMC10487581; doi:10.7717/peerj.16031)
Supplement: Supplemental Information 1 [file peerj-11-16031-s001.xlsx]

## Sheet: Group
		Group	Code	Age (M)	ANB	FMA	OVERJET	OVERBITE	Mx IK	Mx IM	Mx L	Mx D	Md IK	Md IM	Md L	Md D
Hypo	Div 1	1	11	203	6.1	17	8.1	6.3	32.65	51.84	80.03	33.25	27.18	45.68	69.39	26.51
		1	12	171	5.3	18.2	6.6	6.8	28.57	38.57	67.5	27.63	23.83	42.97	58.85	21.64
		1	13	181	4.2	20.2	7.8	6.9	35.48	48.72	71.21	34.03	24.89	42.09	60.08	24.63
		1	14	222	4.8	16.5	3	3.5	34.39	49.1	69.16	25.22	27.71	44.52	63.09	23.38
		1	15	175	6.7	20	4.9	3.8	34.45	48.52	74.24	29.13	25.97	41.63	65.39	26.44
		1	16	186	6.5	19.2	8.3	4.6	30.6	43.03	70.7	27.79	25.78	46.9	63.71	22.38
		1	17	200	6.2	21.9	3.7	6.4	32.76	48.23	64.98	23.7	26.44	48.7	59.23	20.07
		1	18	259	4.5	14	3.2	3	34.46	46.99	71.66	29.21	25.38	41	62.2	26.17
		1	19	200	4.6	21.9	4.3	3.8	33.31	48.57	64.7	23.62	25.4	42.06	59.78	21.44
		1	20	247	4.7	16.4	6.9	3	24.52	45.08	51.22	24.25	22.53	38.82	44.86	20.14
		1	21	199	5	16.3	3.6	3.7	29.45	42.74	53.64	23.92	19.31	34.72	42.21	17.92
		1	22	195	5	19.4	8.7	-0.2	28.69	46.16	69.14	23.72	26.14	45.67	64.6	20.82
		1	23	237	4.9	19.6	4	3.7	30.17	45.5	50.08	21.84	24.99	40.79	47.43	20.52
		1	24	175	4.3	14.6	1.9	2.1	31.79	50.63	71.55	27.13	26.76	44.61	61.97	25.22
		1	25	180	9.3	19	13.3	-0.6	29.69	48.12	80.15	34.14	28.06	44.96	67.27	23.46
	Div 2	2	26	192	6.8	16.4	2.9	12.8	39.77	49.87	63.06	20.79	27.53	42.24	58.24	21.83
		2	27	165	7.4	17.7	3.2	13.4	33.87	51.01	79.7	34.8	25.48	44.8	62.89	25.97
		2	28	194	5.1	17.7	2.7	9.2	32.7	50.08	70.37	28.44	25.93	42.76	60.89	24.69
		2	29	176	6.7	20.2	4.6	4	32.33	47.37	70.24	24.93	27.31	41.95	63.41	22.21
		2	30	211	8.1	21.9	3.3	8.9	26.04	38.19	40.06	15.55	18.63	32.18	33.44	12.92
		2	31	199	5.4	9.4	4	8.7	38.61	47.31	71.4	22.51	28.64	42.1	62.19	20.21
		2	32	192	5.9	11.1	2.4	8.2	28.96	44.75	67.44	25.74	21.58	41.08	60.61	20.8
		2	33	201	8.3	21	2.1	8.6	34.41	51.02	67.18	24.49	26.18	42.97	58.83	21.42
		2	34	177	4.2	19.8	5.7	10.1	29.36	46.17	69.45	25.18	21.28	39.55	57.12	21.39
		2	35	265	6.9	19	4.2	6.7	33.09	47.1	68.06	22.47	26.79	42.05	60.32	22.4
	C1	3	36	229	0	19.3	2.9	-4.9	33.88	54.63	74.68	26.72	31.59	49.46	69.94	22.92
		3	37	190	3.6	17.2	7.1	5.8	38.48	53.58	75.78	27.62	28.21	46.99	65.95	22.99
		3	38	227	4	17.3	2.3	-0.5	32.38	50.72	76.27	30.01	24.33	43.83	68.12	27.65
		3	39	196	0.4	21.1	3	3.1	36.9	54.47	81.15	29.25	26.1	44.74	66	22.63
		3	40	201	2.1	21.6	2.2	1.9	32.45	48.51	77.23	32.86	23.05	40.18	65.97	26.34
		3	41	552	3.9	10.6	3.4	3.1	37.62	55.58	79.04	29.22	26.6	49.09	67.01	22.67
		3	42	193	1.9	20.5	2.6	3.5	29.5	50.78	72.75	27.61	26.36	43.88	63.86	23.97
		3	43	167	3.8	16.4	2.9	5.7	31	47.18	69.71	25.46	28.22	41.09	64.33	23.39
		3	44	197	4	15.5	2.6	0.8	35.34	50.77	71.11	25.91	26.25	43.12	63.31	22.53
		3	45	214	1.8	19.8	3	3.9	27.58	45.24	49.12	21.11	20.16	38.85	42.2	18.24
		3	46	187	0.2	20.9	0	-1.5	34.71	47.36	72.41	30.23	28.12	48.24	66.85	26.29
		3	47	212	3.6	21.4	3.3	3.2	33.09	52.6	72.87	28.77	26.45	45.37	62.2	24.62
		3	48	209	2.5	18.2	2	4.8	36.73	55.44	70.76	27.86	26.69	47.61	64.81	25.58
		3	49	188	3.9	19.3	4.5	3.4	33.56	48.86	76.8	28.71	26.41	40.92	65.68	23.98
Normo	Div 1	4	50	188	5.2	26	6.9	1.7	31.94	43.52	66.91	28.29	24.99	41.69	55.05	19.94
		4	51	179	4.6	27	3.3	3.9	29.1	47.41	59.82	26.18	26.27	43.04	60.67	29.08
		4	52	189	6.4	24.1	9.9	3.9	31.09	48.3	73.78	30.93	27.63	44.57	63.3	23.09
		4	53	176	10.2	26.1	7.8	1.6	33.71	50.32	83.16	35.43	27.8	45.9	72.06	30.29
		4	54	168	7.8	25	6.7	4.2	30.16	45.41	75.36	30.39	23.02	40.75	64.85	26.16
		4	55	201	8	25.8	5.4	5.8	35.41	45.87	71.52	28.81	23.02	40.43	60.74	26
		4	56	229	6.5	27.1	2.7	-0.5	32.72	49.86	72.12	29.33	25.91	41.01	60.1	21.82
		4	57	395	9.3	24.5	5.4	5.8	32.11	49.16	72.25	27.92	22.72	44.33	60.02	23.44
		4	58	206	5.4	26.6	3.1	0.6	34.53	49.15	72.44	27.25	27.96	41.78	63.92	22.18
		4	59	225	6.1	27.7	2.6	4.3	35.1	52.58	75.27	27	25.48	45.49	65.73	24.23
		4	60	184	5.9	27.9	5.1	4.2	35.28	51.77	75.92	28.97	24.24	43.32	63.58	22.11
		4	61	194	6.7	23.8	4.1	4.1	34.82	52.65	71.69	23.31	27.47	47.5	64.69	21.62
		4	62	256	7.6	24.6	4.6	1.2	34.28	51.55	74.27	28.56	28.65	45.87	65.04	23.23
		4	63	239	6.3	27.7	1.9	4	33.14	48.43	70.45	25.1	26.36	40.91	62.01	21.19
		4	64	247	4.5	27.1	3.5	-2.3	29.97	53.31	53.85	21.95	23.35	46.15	44.3	16.23
		4	65	243	4.6	27.5	3.5	4.7	35.02	48.84	72.79	29.17	26.78	43.16	64.23	25.2
		4	66	204	8.3	27	4.6	4	30.49	47.83	68.95	28.85	24.59	42.55	60.76	25.65
		4	67	174	5.3	24.5	7.6	3.1	34.1	47.32	74.31	29.31	26.69	45.93	63.88	22.47
	Div 2	5	68	195	6.3	26.7	4.1	4.1	32.93	47.44	67.86	22.85	25.98	41.3	59.34	21.36
		5	69	206	6.8	23	2.6	5.5	32.74	52.85	72.29	27.58	26.91	45.81	65.57	26.25
		5	70	211	4.3	25.5	2.4	6.2	34.89	48.41	65.82	23.3	26.44	46.52	57.83	19.8
		5	71	212	5.4	24.7	6.2	3.9	33.86	50.31	68.51	25.72	21.82	47.37	61.21	20.54
		5	72	172	4.4	24.4	2.5	7.6	31.59	52.71	68.14	21.58	25.57	47.66	60.89	19.47
		5	73	271	8.1	25.3	4	7.1	30.85	47.61	62.74	22.42	23.74	40.77	55.14	20.12
		5	74	193	5.7	24.2	5.9	6.6	31.45	50.66	70.56	25.77	24.03	46.82	61.25	22.79
		5	75	224	7.1	27.8	6	2.6	28.15	48.73	67.22	26.36	26.42	44.85	66.95	26.45
	C1	6	76	204	3.9	25	4.3	4.6	34.22	53.7	78.03	28.77	28.31	47.55	69.6	25.6
		6	77	259	3.1	22.7	5	4.5	32.79	47.91	71.84	28.47	24.55	42.71	64.12	23.66
		6	78	172	4	23.8	2.8	2.5	29.89	47.89	71.89	28.15	24.07	41.59	61.41	22.9
		6	79	211	2.6	24.6	0.6	-1.9	29.87	44.69	65.03	25.04	23.2	38.02	59.31	23.11
		6	80	205	1.3	24	1.9	0.1	31.57	54.19	73.67	26.8	25.61	47.63	67.28	23.55
		6	81	195	3.8	24.9	1.7	-0.3	27.82	47.24	69.37	27.96	24.01	48.78	62.42	22.57
		6	82	206	2.2	26	3.4	1.1	35.1	51.73	73.5	28.22	27.72	44.81	61.54	20.68
		6	83	188	3.7	26.6	2.6	2	30.8	48.33	67.95	26.47	23.37	46.11	61.18	19.56
		6	84	216	3.7	22.2	2.3	-0.1	30.97	49.81	68.08	24.77	24.77	44.63	59.28	21.04
		6	85	201	2.2	26.6	3.2	3	34.73	47.63	71.17	28.1	24.28	40.23	61.24	24.51
		6	86	170	2.5	23.5	3.2	3.9	34.38	52.19	74.04	27.61	26.67	45.81	66.66	23.59
		6	87	195	4	25.6	2.7	0.4	37.49	52.68	69.8	26.2	27.79	47.16	64.2	21.89
		6	88	186	4	23.5	3	1.1	32.98	45.31	66.57	26.27	25.19	40.98	61.01	22.45
		6	89	259	1.6	24.4	2.6	1.5	29.21	45.89	68.05	25.53	27.74	45.21	64.27	21.82
		6	90	213	0.6	24.8	4.2	0.3	31.34	49.31	69.05	24.96	23.04	44.55	61.96	21.33
		6	91	197	2.6	25.3	-0.1	-4.2	34.68	54.75	73.05	28.78	28.99	52.69	69.3	28.48
		6	92	229	1.3	23.1	1.9	2.7	26.26	46.52	66.81	23.96	22.42	39.45	58.31	20.83
Hyper	Div 1	7	93	182	4.7	34	7.9	2.4	33.15	48.65	84.19	29.76	22.94	44.27	54.78	25.3
		7	94	194	7.5	31.8	10.5	1.8	29.29	46.82	69.14	30.7	26.13	42.89	65.31	21.89
		7	95	206	7.3	30.9	-0.4	-0.5	32.94	47.17	74.54	29.51	27.81	41.05	65.26	26.88
		7	96	212	9.7	33.4	5.1	4.3	31.13	49.32	73.46	28.26	26.41	46.18	65.47	25.42
		7	97	272	7	29	8.3	-0.9	31.61	49.74	68.77	27.62	25.11	45.34	56.47	21.22
		7	98	179	9.3	28.7	10	5.2	32.81	50.61	72.68	29.93	29.52	46.33	64.44	23.61
		7	99	200	7.5	29.3	9.5	0.6	32.83	46.48	75.06	31.09	26.58	41.6	65.99	25
		7	100	171	7.4	29.1	3.7	-3.1	32.42	50.34	73.37	27.4	26.15	43.52	65.11	22.93
		7	101	187	6.3	34.2	5.1	2.7	33.91	51.08	72.82	26.51	26.75	44.56	63.26	22.83
		7	102	200	7.7	29.4	4.9	1.4	28.33	43.7	65.57	25.04	25.53	42.3	61.86	22.09
		7	103	173	8.3	30.7	5	1.6	32.41	48.78	76.33	31.27	25.93	42.64	66.54	25.49
		7	104	231	6.6	30.7	6.3	-0.2	36.06	48.71	76.97	29.35	28.84	50.01	67.91	22.38
		7	105	188	9	29.6	12.8	4.3	32.96	50.61	67.96	25.2	26.38	44.05	63.02	21.92
		7	106	203	7.8	33.5	3.8	1.7	32.46	49.97	64.87	23.84	27.54	43	61.06	21.84
		7	107	205	6	28.7	4.4	-1.2	33.84	48.62	74.12	29.93	27.32	47.44	68.7	25.48
		7	108	193	6.6	29.8	1.7	0.3	37.17	51.18	73.89	26.96	26.25	44.6	65.12	24.1
		7	109	212	6.3	28.6	3.9	3.1	32.65	45	71.18	27.18	26.47	41.97	67.29	24.2
		7	110	196	10.8	33.9	4	0.8	32.62	51.89	75.16	28.34	26.55	44.33	67.66	24.09
		7	111	199	8.5	31	2.8	0.7	36.85	40.58	74.49	27.87	26.83	44.37	67.09	24.08
		7	112	302	5.2	35	4.3	-3.6	32.88	47.55	74.06	29.15	26.97	45.91	64.14	25.11
		7	113	352	5.6	31.6	3.7	-3	34.32	48.41	73.13	29.79	29.78	38.92	44.52	18.81
		7	114	205	6.8	33.3	1.8	-2	31.14	48.78	69.21	27.47	26.26	42.94	63.87	24.51
		7	115	184	7.3	32	3.4	3.9	30.74	47.48	67.13	27.5	24.28	40.19	61.75	23.18
		7	116	238	10.5	40.7	6.7	2.7	33	50.66	75.61	29.27	27.15	43.18	62.65	23.67
	Div 2	8	117	191	6.8	38.6	2.1	4.2	33.44	46.74	67.12	24.62	25.3	42.05	60.35	23.1
		8	118	170	8	29.1	8.4	7.9	36.18	55.38	79.69	31.38	30.21	47.46	52.04	22.57
		8	119	207	6	36.6	2.8	5	32.03	47.65	51.74	20.9	22.43	39.97	43.97	18.59
		8	120	207	9.2	30.2	3	4.5	35.1	45.99	70.07	25.74	26.99	38.81	45.58	22.61
	C1	9	121	210	2.5	31.2	2.7	0.4	32.72	52.06	71.13	25.46	27.47	46.36	64.6	22.58
		9	122	209	4	30.3	5.5	2.6	32.44	49.84	70.47	25.7	26.58	44.59	64.37	22.13
		9	123	229	3.8	28.2	5.2	-0.9	31.71	49.02	80.16	28.4	27.02	44.71	63.95	20.63
		9	124	195	3.7	33.2	2.4	1.5	35.84	46.75	80.4	32.51	28.88	45.92	71.53	26.88
		9	125	196	2.6	28.5	2.2	2.1	31.73	47.94	69.56	27.42	26.9	40.44	63.91	24.51
		9	126	221	2.7	34.7	2.7	0	22.68	36.3	47.09	24.28	20.82	38.92	42.24	18.91
		9	127	238	3.1	32.1	3.4	1.4	27.54	49.19	44.33	16.38	21.11	42.75	38.74	14.49
		9	128	270	3.6	29	3.8	-6.6	31.35	52.59	72.75	28.38	27.36	47.02	63.78	24.4
		9	129	259	4	30.1	2.3	2.1	27.59	44.47	49.15	20.48	21.08	37.77	42.12	18.74
		9	130	202	3.8	33.3	2.5	1.9	28.88	43.97	46.09	18.67	22.33	36.72	39.27	15.42
		9	131	206	3.9	31.6	3.7	-3	31.23	47.61	65.27	23.17	22.16	44.8	56.52	20.88
		9	132	196	3.7	29.3	3.5	2	28.42	41.62	46.83	20.8	22.13	33.74	52.57	20.97
		9	133	199	3.9	29	4	0	30.98	53.99	68.42	24.72	25.75	44.6	61.54	18.91
		9	134	196	3.5	35.2	1.1	0.5	34.25	48.98	71.93	28.17	24.93	43.59	63.35	23.14
